# Supplementary material for: Effects of Previous Land-Use on Plant Species Composition and Diversity in Mediterranean Forests
Source: PLoS One. 2015 Sep 23;10(9):e0139031. doi: 10.1371/journal.pone.0139031 (PMC4580598; doi:10.1371/journal.pone.0139031)
Supplement: S1 Appendix — Plant species abundance (mean ± SD) in the 10 oak forests surveyed in the Central Pre-Pyrenees, Spain. Successional status: ES, Early-successional species; IS, Intermediate-successional species; LS, Late-successional species. (XLSX) [file pone.0139031.s001.xlsx]

## Sheet: Database
Species scientific name	Successional status	Abena	Ara	Arguis	Belsue	Ibort	Ipies	Lucera	Nocito	Rapun	Rasal
Achillea millefolium	ES	0,00±0,00	0,00±0,00	0,00±0,00	0,00±0,00	0,00±0,00	0,00±0,00	0,00±0,00	0,00±0,00	0,00±0,00	6,67±11,55
Agrostis capillaris	IS	0,00±0,00	0,00±0,00	0,00±0,00	0,00±0,00	0,00±0,00	0,00±0,00	0,00±0,00	0,00±0,00	0,00±0,00	5,67±9,81
Alyssum alyssoides	ES	0,00±0,00	0,00±0,00	0,00±0,00	0,00±0,00	0,00±0,00	0,00±0,00	0,00±0,00	0,00±0,00	0,00±0,00	1,33±1,53
Amelanchier ovalis	IS	13,00±12,17	69,33±23,71	41,00±6,08	16,67±4,62	42,00±22,65	104,67±22,59	38,67±10,07	14,33±2,89	180,33±34,65	1,00±1,00
Anthericum liliago	IS	0,00±0,00	0,00±0,00	9,33±11,02	0,00±0,00	0,00±0,00	0,00±0,00	10,00±8,72	0,00±0,00	0,00±0,00	0,00±0,00
Anthyllis vulneraria	ES	0,00±0,00	0,00±0,00	0,00±0,00	0,00±0,00	0,00±0,00	0,00±0,00	0,00±0,00	0,00±0,00	0,00±0,00	0,33±0,58
Aphyllanthes monspeliensis	IS	46,00±19,70	237,67±40,22	133,00±6,08	296,67±76,55	12,33±11,50	294,33±64,01	70,67±24,58	230,33±34,43	278,67±82,38	147,00±27,06
Arabis turrita	LS	0,00±0,00	0,00±0,00	0,00±0,00	0,00±0,00	0,00±0,00	0,00±0,00	0,00±0,00	0,00±0,00	0,00±0,00	0,33±0,58
Arctostaphylos uva-ursi	ES	3,67±6,35	156,33±6,35	0,00±0,00	0,00±0,00	32,67±31,01	53,33±17,67	0,33±0,58	3,33±5,77	15,33±3,51	2,33±4,04
Arenaria montana	LS	0,00±0,00	0,00±0,00	0,67±1,15	0,00±0,00	0,00±0,00	0,33±0,58	4,67±2,08	0,00±0,00	0,33±0,58	0,00±0,00
Arenaria leptoclados	ES	0,00±0,00	0,00±0,00	0,00±0,00	0,00±0,00	0,00±0,00	0,00±0,00	0,00±0,00	0,00±0,00	0,00±0,00	0,67±0,58
Arenaria serpyllifolia	ES	0,00±0,00	0,00±0,00	0,00±0,00	0,00±0,00	0,00±0,00	1,00±1,00	1,67±1,53	0,00±0,00	0,00±0,00	0,00±0,00
Argyrolobium zanonii	ES	11,00±3,00	8,33±5,86	17,00±4,58	2,00±1,73	0,00±0,00	10,67±1,15	0,67±1,15	27,67±28,36	9,67±2,08	3,67±3,06
Aristolochia pistolochia	ES	2,33±0,58	0,00±0,00	0,00±0,00	0,67±0,58	0,00±0,00	1,67±0,58	0,00±0,00	0,00±0,00	1,67±2,08	2,33±1,53
Arrhenatherum elatius	ES	1,33±2,31	0,00±0,00	7,33±7,02	0,00±0,00	0,67±0,58	0,00±0,00	0,00±0,00	0,67±0,58	2,00±3,46	19,00±17,09
Arrhenatherum album	ES	0,00±0,00	0,00±0,00	0,00±0,00	0,00±0,00	0,00±0,00	0,00±0,00	0,00±0,00	1,33±2,31	0,00±0,00	0,67±1,15
Asperula cynanchica	ES	0,33±0,58	0,67±1,15	1,67±2,89	0,00±0,00	0,00±0,00	0,00±0,00	0,00±0,00	2,67±3,79	0,67±1,15	1,00±1,00
Asperula aristata	ES	0,00±0,00	0,00±0,00	0,00±0,00	0,00±0,00	0,00±0,00	0,00±0,00	0,00±0,00	0,00±0,00	0,33±0,58	0,00±0,00
Astragalus monspessulanus	ES	0,00±0,00	0,00±0,00	1,33±2,31	2,33±2,52	0,00±0,00	1,67±2,08	0,67±1,15	0,00±0,00	0,33±0,58	0,00±0,00
Avenula bromoides	ES	0,67±1,15	0,00±0,00	0,00±0,00	0,00±0,00	0,00±0,00	0,00±0,00	0,00±0,00	0,00±0,00	0,00±0,00	0,00±0,00
Avenula pratensis	ES	0,67±1,15	2,67±3,79	5,00±8,66	18,67±32,33	16,67±28,87	1,33±1,53	18,33±16,26	2,33±4,04	1,00±1,00	4,33±7,51
Berberis vulgaris	IS	1,67±2,08	0,00±0,00	0,00±0,00	0,00±0,00	0,00±0,00	0,00±0,00	0,00±0,00	0,00±0,00	0,00±0,00	0,00±0,00
Biscutella valentina	IS	0,00±0,00	0,00±0,00	1,00±1,00	0,00±0,00	0,00±0,00	0,00±0,00	0,00±0,00	0,00±0,00	0,00±0,00	0,00±0,00
Blakstonia perfoliata	ES	0,00±0,00	0,67±0,58	0,33±0,58	0,33±0,58	0,00±0,00	0,00±0,00	0,67±1,15	0,00±0,00	0,00±0,00	0,33±0,58
Brachypodium distachyon	ES	0,00±0,00	0,00±0,00	0,00±0,00	0,00±0,00	0,00±0,00	0,00±0,00	0,00±0,00	0,00±0,00	0,00±0,00	4,67±5,51
Brachypodium phoenicoides	IS	34,67±60,04	0,00±0,00	0,00±0,00	0,00±0,00	0,00±0,00	0,00±0,00	0,00±0,00	0,33±0,58	0,00±0,00	69,33±60,87
Brachypodium pinnatum	IS	404,00±305,21	221,33±152,61	232,33±168,02	380,67±98,33	83,00±89,08	278,00±308,58	268,67±19,40	322,00±209,64	149,00±119,47	268,00±157,10
Brachypodium retusum	ES	3,33±5,77	35,00±10,44	0,00±0,00	0,00±0,00	0,00±0,00	0,00±0,00	0,00±0,00	42,00±38,51	68,00±42,00	82,33±59,80
Brachypodium sylvaticum	LS	0,00±0,00	0,00±0,00	0,00±0,00	0,00±0,00	0,00±0,00	0,00±0,00	0,00±0,00	0,00±0,00	0,00±0,00	1,33±1,53
Briza media	IS	0,00±0,00	0,00±0,00	0,00±0,00	0,00±0,00	0,00±0,00	0,33±0,58	0,00±0,00	3,00±3,46	0,33±0,58	0,33±0,58
Bromus erectus	IS	134,33±232,67	12,33±12,50	112,33±149,49	21,33±31,09	12,00±11,53	111,67±193,41	0,33±0,58	114,00±187,13	10,33±17,90	41,00±65,89
Bromus tectorum	ES	0,00±0,00	0,00±0,00	0,00±0,00	0,00±0,00	0,00±0,00	0,00±0,00	0,00±0,00	0,00±0,00	0,00±0,00	0,33±0,58
Bupleurum rigidum	IS	1,67±2,08	4,67±1,53	10,33±9,07	0,00±0,00	12,67±14,84	106,33±151,20	0,00±0,00	2,33±3,21	26,00±25,51	1,33±2,31
Bupleurum ranunculoides	ES	0,00±0,00	0,00±0,00	1,00±1,73	0,33±0,58	0,33±0,58	0,00±0,00	0,00±0,00	0,00±0,00	46,67±48,60	0,00±0,00
Buxus sempervirens	IS	489,00±72,99	411,67±35,50	450,33±73,49	350,00±92,26	658,00±81,50	127,33±192,93	522,00±66,02	405,33±45,83	544,67±59,55	423,33±103,84
Carex flacca	IS	164,00±102,81	136,67±86,08	103,67±89,44	0,00±0,00	62,33±58,48	0,00±0,00	17,33±30,02	214,33±88,61	84,00±77,95	6,33±6,51
Carex halleriana	IS	90,67±70,22	315,67±91,24	162,33±159,58	0,00±0,00	97,67±127,57	0,00±0,00	0,33±0,58	136,33±56,85	168,67±146,56	190,33±22,19
Catananche caerulea	ES	2,00±3,46	4,67±5,69	0,00±0,00	0,67±1,15	0,00±0,00	0,00±0,00	1,00±1,73	2,67±4,62	0,00±0,00	0,67±1,15
Centaurea alba	ES	0,00±0,00	0,00±0,00	0,00±0,00	0,00±0,00	0,00±0,00	0,00±0,00	0,00±0,00	0,00±0,00	0,00±0,00	2,33±2,52
Centaurea nigra	LS	0,00±0,00	0,67±1,15	0,00±0,00	0,00±0,00	0,00±0,00	0,00±0,00	0,00±0,00	0,00±0,00	0,00±0,00	0,00±0,00
Cephalanthera alba	LS	3,67±4,73	0,67±1,15	0,00±0,00	0,00±0,00	0,00±0,00	0,00±0,00	0,00±0,00	1,67±2,89	0,00±0,00	0,33±0,58
Cephalaria leucantha	ES	0,00±0,00	0,00±0,00	0,00±0,00	0,00±0,00	0,00±0,00	1,33±2,31	0,00±0,00	0,00±0,00	0,00±0,00	0,00±0,00
Cephalanthera rubra	LS	0,00±0,00	0,00±0,00	0,33±0,58	0,00±0,00	0,00±0,00	0,00±0,00	0,00±0,00	0,00±0,00	0,00±0,00	0,00±0,00
Cerastium pumilum	ES	0,00±0,00	0,00±0,00	0,00±0,00	0,00±0,00	0,00±0,00	35,67±61,78	0,00±0,00	0,00±0,00	0,00±0,00	1,00±1,73
Cheirolophus intybaceus	ES	0,00±0,00	0,00±0,00	1,33±2,31	0,00±0,00	0,33±0,58	1,67±2,08	0,00±0,00	0,00±0,00	0,00±0,00	0,00±0,00
Cirsium tuberosum	LS	0,00±0,00	2,00±2,65	0,00±0,00	0,00±0,00	0,00±0,00	0,00±0,00	0,00±0,00	0,33±0,58	0,00±0,00	0,00±0,00
Clematis vitalba	LS	0,33±0,58	0,00±0,00	0,00±0,00	0,00±0,00	0,00±0,00	0,00±0,00	0,00±0,00	0,00±0,00	0,00±0,00	0,00±0,00
Clinopodium vulgare	IS	0,00±0,00	0,00±0,00	2,67±1,53	1,33±1,53	0,00±0,00	0,00±0,00	0,00±0,00	0,00±0,00	0,00±0,00	0,00±0,00
Colutea arborescens	LS	0,00±0,00	0,00±0,00	0,00±0,00	0,33±0,58	0,00±0,00	8,00±13,86	0,67±1,15	0,00±0,00	0,00±0,00	0,00±0,00
Conopodium sp.	LS	0,00±0,00	0,33±0,58	0,00±0,00	0,00±0,00	0,00±0,00	0,33±0,58	0,00±0,00	0,00±0,00	0,00±0,00	0,00±0,00
Convolvulus cantabrica	ES	2,33±3,21	0,33±0,58	0,00±0,00	0,00±0,00	0,00±0,00	0,00±0,00	0,00±0,00	0,00±0,00	0,00±0,00	6,00±2,00
Coronilla emerus	LS	0,33±0,58	0,67±1,15	0,00±0,00	0,33±0,58	41,67±15,50	0,33±0,58	0,00±0,00	0,00±0,00	1,67±2,89	1,00±1,00
Coris monspeliensis	ES	1,00±1,00	6,67±8,14	6,00±1,73	0,00±0,00	0,00±0,00	3,00±3,46	0,00±0,00	0,00±0,00	6,67±6,43	2,33±2,52
Coronilla minima	ES	8,33±2,52	21,33±14,47	13,00±11,27	0,33±0,58	0,00±0,00	3,67±4,73	0,00±0,00	11,33±7,57	38,00±33,45	14,33±17,62
Cornus sanguinea	LS	0,00±0,00	0,00±0,00	0,00±0,00	0,33±0,58	1,33±2,31	5,33±8,39	0,00±0,00	0,00±0,00	0,00±0,00	0,00±0,00
Coronilla scorpioides	ES	0,00±0,00	0,00±0,00	0,00±0,00	0,00±0,00	0,00±0,00	0,00±0,00	0,00±0,00	0,00±0,00	0,00±0,00	4,67±1,53
Crataegus monogyna	IS	18,67±11,02	5,67±5,69	7,67±2,08	11,00±7,00	7,67±5,13	13,00±17,35	17,33±11,59	2,67±4,62	0,67±0,58	20,67±16,04
Crepis vesicaria	ES	0,00±0,00	0,00±0,00	0,00±0,00	0,00±0,00	0,00±0,00	0,00±0,00	0,00±0,00	0,00±0,00	0,00±0,00	3,00±2,65
Crocus nevadensis	IS	0,00±0,00	0,33±0,58	0,00±0,00	0,00±0,00	0,00±0,00	0,00±0,00	0,00±0,00	0,00±0,00	0,00±0,00	0,00±0,00
Crucianella angustifolia	ES	0,00±0,00	0,00±0,00	0,00±0,00	0,00±0,00	0,00±0,00	0,00±0,00	0,00±0,00	0,00±0,00	0,00±0,00	1,33±2,31
Cruciata glabra	LS	0,00±0,00	0,00±0,00	0,00±0,00	0,00±0,00	8,67±9,61	0,00±0,00	0,00±0,00	1,67±2,89	0,33±0,58	0,00±0,00
Cytisophyllum sessilifolium	LS	0,00±0,00	4,33±4,51	8,67±8,50	0,00±0,00	15,33±10,26	0,00±0,00	0,00±0,00	0,00±0,00	13,00±2,65	0,00±0,00
Dactylis glomerata	ES	7,00±6,24	0,00±0,00	2,67±3,06	1,00±1,73	0,67±1,15	0,00±0,00	1,00±1,73	3,00±3,00	0,00±0,00	45,00±43,86
Dianthus benearnensis	ES	0,33±0,58	0,33±0,58	0,00±0,00	0,00±0,00	0,67±0,58	0,00±0,00	0,00±0,00	0,00±0,00	0,67±1,15	0,33±0,58
Dianthus pungens	ES	0,00±0,00	0,00±0,00	0,00±0,00	0,00±0,00	0,00±0,00	0,00±0,00	0,00±0,00	0,33±0,58	0,00±0,00	0,00±0,00
Digitalis purpurea	LS	0,00±0,00	0,00±0,00	0,00±0,00	0,00±0,00	0,00±0,00	0,00±0,00	0,00±0,00	0,67±1,15	0,00±0,00	1,33±2,31
Dorycnium pentaphyllum	IS	97,67±24,34	66,33±20,53	105,67±33,17	130,67±18,34	36,33±32,02	22,00±33,81	4,67±5,69	46,00±13,53	40,33±14,74	15,33±10,02
Echinospartum horridum	IS	4,00±2,65	5,00±7,00	0,00±0,00	0,67±0,58	0,00±0,00	0,00±0,00	352,00±120,20	87,67±32,72	0,00±0,00	0,00±0,00
Echium vulgare	ES	0,33±0,58	0,00±0,00	0,00±0,00	0,00±0,00	0,00±0,00	0,00±0,00	0,00±0,00	0,00±0,00	0,00±0,00	0,00±0,00
Eryngium bourgatii	IS	0,00±0,00	0,00±0,00	1,33±1,53	4,00±4,00	0,00±0,00	0,67±1,15	0,33±0,58	0,00±0,00	0,00±0,00	0,00±0,00
Eryngium campestre	ES	10,33±6,03	0,67±1,15	0,00±0,00	0,00±0,00	0,00±0,00	0,00±0,00	0,00±0,00	0,00±0,00	0,00±0,00	17,33±3,21
Erysimum ruscinonense	ES	0,00±0,00	0,00±0,00	0,00±0,00	0,00±0,00	0,00±0,00	0,00±0,00	0,00±0,00	0,33±0,58	0,00±0,00	0,00±0,00
Euphorbia characias	ES	0,33±0,58	0,00±0,00	2,00±1,00	0,00±0,00	0,00±0,00	0,00±0,00	0,00±0,00	0,00±0,00	0,00±0,00	0,33±0,58
Euphorbia serrata	ES	2,00±1,00	1,67±1,15	0,33±0,58	20,33±15,63	0,00±0,00	16,33±28,29	2,00±1,73	1,33±1,53	0,33±0,58	0,33±0,58
Festuca indigesta	ES	0,00±0,00	3,67±3,51	0,00±0,00	0,00±0,00	0,00±0,00	0,00±0,00	0,00±0,00	0,00±0,00	0,00±0,00	0,00±0,00
Festuca rubra	IS	86,00±28,16	4,67±2,08	125,33±33,65	76,67±30,66	57,67±39,07	54,33±68,81	29,33±18,23	146,00±27,78	78,00±124,71	160,33±117,87
Fumana procumbens	ES	1,67±2,89	32,00±17,00	0,00±0,00	0,00±0,00	0,00±0,00	0,00±0,00	0,00±0,00	8,00±7,21	0,00±0,00	9,67±9,61
Fumana ericifolia	ES	7,33±6,51	2,67±4,62	2,00±2,00	0,00±0,00	0,00±0,00	63,33±83,53	0,00±0,00	2,67±3,79	24,33±1,15	0,00±0,00
Galium estebanii	LS	2,00±1,73	0,33±0,58	25,00±2,65	27,67±8,14	10,00±4,58	8,33±3,06	8,00±5,57	0,00±0,00	16,00±2,00	0,00±0,00
Galium lucidum	ES	21,00±1,73	19,33±3,06	0,00±0,00	0,00±0,00	0,00±0,00	2,67±4,62	0,00±0,00	14,00±4,36	5,00±4,36	28,67±6,66
Galium verum	ES	0,33±0,58	0,00±0,00	0,00±0,00	0,00±0,00	0,67±1,15	0,00±0,00	0,00±0,00	0,00±0,00	0,00±0,00	7,00±8,89
Genista hispanica	IS	0,33±0,58	94,33±5,51	191,00±36,59	2,67±3,79	0,00±0,00	15,33±21,57	0,00±0,00	35,33±31,18	50,67±12,06	0,33±0,58
Genista cinerea	IS	0,00±0,00	1,00±1,73	0,00±0,00	0,00±0,00	0,00±0,00	0,00±0,00	0,00±0,00	0,00±0,00	0,00±0,00	0,00±0,00
Genista scorpius	ES	87,67±45,17	182,33±38,11	118,33±7,02	149,00±24,88	19,33±16,44	36,00±49,39	34,33±12,50	94,67±30,24	111,67±8,33	87,33±26,16
Geranium dissectum	ES	0,00±0,00	0,00±0,00	0,00±0,00	0,00±0,00	0,00±0,00	0,00±0,00	0,00±0,00	1,33±2,31	0,00±0,00	2,67±3,79
Geranium robertianum	LS	0,00±0,00	0,00±0,00	0,00±0,00	0,00±0,00	1,00±1,73	0,00±0,00	0,00±0,00	0,00±0,00	0,00±0,00	0,33±0,58
Geum sylvaticum	LS	0,00±0,00	0,00±0,00	0,00±0,00	0,00±0,00	0,00±0,00	0,00±0,00	0,00±0,00	0,00±0,00	0,00±0,00	1,00±1,73
Globularia nudicaulis	ES	0,00±0,00	0,00±0,00	5,33±1,53	3,00±2,65	0,00±0,00	91,67±72,54	4,00±2,00	0,00±0,00	24,33±1,53	0,00±0,00
Globularia vulgaris	ES	3,33±1,15	23,33±12,50	0,00±0,00	0,00±0,00	0,00±0,00	0,00±0,00	0,00±0,00	4,33±3,51	0,00±0,00	0,33±0,58
Hedera helix	LS	0,00±0,00	0,00±0,00	0,00±0,00	0,00±0,00	27,33±33,01	0,00±0,00	0,00±0,00	0,33±0,58	0,00±0,00	0,00±0,00
Helianthemum apenninum	ES	0,00±0,00	0,33±0,58	0,00±0,00	0,00±0,00	0,00±0,00	0,00±0,00	0,00±0,00	0,00±0,00	0,00±0,00	0,00±0,00
Helianthemum hirtum	ES	3,00±4,36	4,33±5,13	0,00±0,00	0,00±0,00	0,00±0,00	0,00±0,00	0,00±0,00	0,67±1,15	0,00±0,00	0,00±0,00
Helianthemum marifolium	ES	1,33±2,31	4,33±3,79	15,67±4,73	10,67±3,06	0,00±0,00	2,67±2,08	12,67±5,69	1,67±1,53	11,33±4,93	32,00±30,51
Helianthemum nummularium	ES	0,00±0,00	0,33±0,58	0,67±1,15	2,67±4,62	0,00±0,00	0,00±0,00	0,00±0,00	0,67±1,15	0,33±0,58	0,67±0,58
Helichrysum stoechas	ES	0,00±0,00	0,33±0,58	0,00±0,00	0,00±0,00	0,00±0,00	0,00±0,00	0,00±0,00	0,00±0,00	2,33±2,52	0,67±0,58
Helleborus foetidus	IS	0,33±0,58	0,00±0,00	0,00±0,00	0,00±0,00	0,00±0,00	0,00±0,00	0,00±0,00	0,00±0,00	0,00±0,00	0,33±0,58
Helianthemum violaceum	ES	1,67±2,89	0,67±1,15	0,00±0,00	0,00±0,00	0,00±0,00	0,00±0,00	0,00±0,00	0,00±0,00	0,00±0,00	0,00±0,00
Hepatica nobilis	LS	0,00±0,00	13,67±5,51	0,00±0,00	0,00±0,00	15,00±7,00	8,33±11,15	1,33±2,31	4,33±3,79	0,00±0,00	0,00±0,00
Hieracium murorum	LS	0,00±0,00	0,00±0,00	0,33±0,58	0,00±0,00	0,00±0,00	0,00±0,00	0,33±0,58	3,00±0,00	0,33±0,58	0,00±0,00
Hieracium pilosella	LS	14,00±8,00	12,67±9,29	6,33±4,93	0,67±0,58	0,33±0,58	6,67±0,58	0,33±0,58	6,67±5,13	4,00±2,00	8,67±7,23
Hippocrepis comosa	ES	0,33±0,58	0,00±0,00	0,00±0,00	0,00±0,00	0,00±0,00	0,00±0,00	0,00±0,00	0,00±0,00	0,00±0,00	0,00±0,00
Hippocrepis ciliata	ES	3,67±3,79	5,33±2,31	8,00±3,00	5,67±3,21	1,00±1,73	9,00±12,17	5,33±1,15	7,00±6,93	1,33±1,15	17,67±6,51
Hyacinthoides hispanica	LS	0,00±0,00	0,00±0,00	0,00±0,00	0,00±0,00	0,00±0,00	0,00±0,00	0,33±0,58	0,00±0,00	0,00±0,00	0,00±0,00
Hypericum perforatum	ES	0,00±0,00	0,00±0,00	0,00±0,00	0,67±1,15	0,00±0,00	0,00±0,00	0,00±0,00	0,67±1,15	0,00±0,00	3,67±5,51
Inula montana	IS	0,00±0,00	0,00±0,00	0,00±0,00	2,00±2,00	0,00±0,00	0,00±0,00	0,00±0,00	0,00±0,00	0,00±0,00	1,67±2,89
Juniperus communis	IS	17,00±12,49	51,00±6,08	1,67±2,89	2,67±3,79	16,33±1,53	16,00±13,08	15,33±10,41	22,67±13,32	13,00±6,93	1,67±2,08
Juniperus oxycedrus	IS	16,67±7,77	18,00±9,85	0,00±0,00	20,33±3,79	3,33±1,53	35,67±19,60	0,33±0,58	30,00±24,02	97,67±29,50	56,00±27,07
Juniperus phoenicea	IS	0,00±0,00	0,00±0,00	0,00±0,00	0,00±0,00	0,00±0,00	4,00±6,93	0,00±0,00	1,67±2,89	17,67±6,11	0,00±0,00
Knautia arvensis	ES	2,33±2,08	1,00±1,00	0,00±0,00	15,00±5,00	0,00±0,00	0,00±0,00	2,00±2,00	0,00±0,00	0,00±0,00	0,00±0,00
Koeleria vallesiana	ES	21,67±18,48	10,00±8,89	11,33±9,61	1,00±1,00	0,00±0,00	33,33±41,53	4,33±5,77	5,67±3,79	3,33±1,15	23,00±35,54
Lathyrus aphaca	ES	0,00±0,00	0,00±0,00	0,00±0,00	0,00±0,00	0,00±0,00	0,00±0,00	0,00±0,00	0,00±0,00	0,00±0,00	1,00±1,73
Lathyrus cicera	ES	0,00±0,00	0,00±0,00	0,33±0,58	0,00±0,00	30,00±23,64	0,00±0,00	0,00±0,00	0,00±0,00	0,00±0,00	2,00±1,73
Lathyrus sphaericus	ES	0,00±0,00	0,00±0,00	0,00±0,00	0,00±0,00	0,00±0,00	0,00±0,00	0,00±0,00	0,00±0,00	0,00±0,00	0,33±0,58
Lathyrus filiformis	ES	0,00±0,00	0,00±0,00	7,33±7,57	3,33±2,08	0,67±1,15	0,00±0,00	0,00±0,00	0,00±0,00	0,00±0,00	0,00±0,00
Lathyrus linifolius	LS	0,00±0,00	0,00±0,00	0,00±0,00	0,00±0,00	0,00±0,00	0,00±0,00	0,00±0,00	0,00±0,00	0,00±0,00	5,67±8,14
Lathyrus saxatilis	ES	0,33±0,58	0,00±0,00	0,00±0,00	0,00±0,00	0,00±0,00	0,00±0,00	0,00±0,00	0,00±0,00	0,00±0,00	0,00±0,00
Lavandula latifolia	ES	0,00±0,00	3,67±6,35	2,00±2,00	0,67±1,15	0,00±0,00	1,00±1,73	0,33±0,58	0,00±0,00	1,67±0,58	5,00±7,81
Lavandula angustifolia	ES	0,33±0,58	0,00±0,00	0,00±0,00	0,00±0,00	0,00±0,00	0,00±0,00	0,00±0,00	2,33±1,53	0,00±0,00	10,00±14,00
Leucanthemum pallens	LS	0,00±0,00	1,67±1,53	0,00±0,00	0,00±0,00	0,00±0,00	0,00±0,00	0,00±0,00	1,00±1,00	0,00±0,00	0,00±0,00
Leuzea conifera	ES	2,33±1,15	3,67±5,51	0,67±1,15	0,67±1,15	0,00±0,00	0,00±0,00	0,00±0,00	1,00±1,73	0,33±0,58	3,33±1,53
Ligustrum vulgare	IS	0,00±0,00	0,00±0,00	0,00±0,00	0,67±1,15	26,00±14,42	13,67±22,81	0,00±0,00	8,67±1,53	3,33±2,52	0,33±0,58
Linum suffruticosum	ES	3,67±4,04	9,00±7,55	3,33±3,51	7,00±1,73	0,00±0,00	5,00±7,81	1,67±0,58	1,33±1,15	9,67±6,51	0,33±0,58
Linum campanulatum	ES	0,00±0,00	0,67±1,15	0,00±0,00	0,00±0,00	0,00±0,00	0,00±0,00	0,00±0,00	0,00±0,00	0,00±0,00	0,00±0,00
Linum narbonense	IS	3,67±2,52	3,33±2,52	0,00±0,00	0,00±0,00	0,00±0,00	0,00±0,00	0,00±0,00	0,33±0,58	0,00±0,00	2,33±1,53
Linum viscosum	ES	0,00±0,00	0,00±0,00	0,00±0,00	1,00±1,00	0,00±0,00	0,00±0,00	0,00±0,00	0,00±0,00	0,00±0,00	0,00±0,00
Lithodora fruticosa	ES	0,00±0,00	9,67±7,57	0,00±0,00	0,00±0,00	0,00±0,00	1,33±1,53	0,00±0,00	0,00±0,00	7,67±4,04	0,00±0,00
Lonicera etrusca	IS	0,00±0,00	0,00±0,00	0,00±0,00	0,00±0,00	5,67±5,51	0,00±0,00	0,00±0,00	0,00±0,00	0,00±0,00	0,00±0,00
Lonicera periclymenum	LS	0,33±0,58	0,00±0,00	0,00±0,00	0,00±0,00	0,00±0,00	0,00±0,00	0,00±0,00	0,33±0,58	0,00±0,00	0,00±0,00
Lonicera xylosteum	LS	0,00±0,00	0,00±0,00	1,33±1,53	4,00±3,61	3,67±3,21	0,00±0,00	1,67±1,53	0,00±0,00	0,00±0,00	0,00±0,00
Lotus corniculatus	ES	0,00±0,00	2,33±2,52	1,00±1,73	3,33±5,77	0,00±0,00	0,00±0,00	0,00±0,00	0,67±1,15	0,00±0,00	0,67±1,15
Medicago sativa	ES	0,00±0,00	0,00±0,00	0,33±0,58	0,00±0,00	0,00±0,00	0,00±0,00	0,00±0,00	0,00±0,00	0,00±0,00	5,67±5,51
Medicago minima	ES	1,33±2,31	0,00±0,00	6,33±10,97	7,00±6,56	1,33±1,15	0,00±0,00	0,00±0,00	1,00±1,73	11,00±19,05	4,33±4,51
Medicago lupulina	ES	0,00±0,00	0,00±0,00	0,00±0,00	0,00±0,00	0,00±0,00	0,00±0,00	0,00±0,00	0,67±1,15	0,00±0,00	10,33±13,05
Melica ciliata	ES	0,00±0,00	0,00±0,00	0,00±0,00	0,00±0,00	0,33±0,58	0,00±0,00	0,00±0,00	0,00±0,00	0,00±0,00	1,67±1,53
Merendera montana	IS	0,00±0,00	0,00±0,00	0,00±0,00	0,00±0,00	0,00±0,00	0,00±0,00	0,00±0,00	0,00±0,00	0,00±0,00	1,00±1,73
Onobrychis viciifolia	ES	2,00±3,46	6,33±7,57	17,00±5,57	7,33±4,73	0,00±0,00	0,00±0,00	1,33±2,31	16,33±9,29	0,00±0,00	11,67±10,69
Ononis fruticosa	IS	0,00±0,00	73,67±62,74	5,00±8,66	0,00±0,00	0,00±0,00	18,00±21,66	0,00±0,00	0,00±0,00	22,67±3,79	0,00±0,00
Ononis natrix	ES	8,00±2,65	19,00±32,05	0,00±0,00	0,00±0,00	0,00±0,00	0,00±0,00	0,00±0,00	7,67±6,11	0,00±0,00	5,00±1,00
Ononis spinosa	ES	0,00±0,00	0,00±0,00	1,00±1,73	3,00±4,36	0,00±0,00	0,00±0,00	0,00±0,00	0,00±0,00	0,00±0,00	0,00±0,00
Orchis ustulata	IS	0,00±0,00	0,33±0,58	0,00±0,00	0,00±0,00	0,00±0,00	0,00±0,00	0,00±0,00	0,00±0,00	0,00±0,00	0,00±0,00
Origanum vulgare	ES	0,00±0,00	0,00±0,00	0,33±0,58	0,00±0,00	0,00±0,00	0,00±0,00	0,00±0,00	0,33±0,58	0,00±0,00	1,00±1,73
Paronychia kapela	ES	0,00±0,00	0,00±0,00	0,00±0,00	0,00±0,00	0,00±0,00	0,00±0,00	2,33±3,21	1,00±1,00	0,00±0,00	0,00±0,00
Phleum pratense	IS	0,00±0,00	0,00±0,00	0,00±0,00	0,00±0,00	0,00±0,00	0,00±0,00	0,00±0,00	0,00±0,00	0,00±0,00	4,33±4,04
Plantago media	ES	0,00±0,00	0,00±0,00	0,00±0,00	0,00±0,00	0,00±0,00	0,00±0,00	0,33±0,58	0,00±0,00	0,00±0,00	0,00±0,00
Plantago lanceolata	ES	0,00±0,00	0,00±0,00	0,00±0,00	0,00±0,00	0,00±0,00	0,00±0,00	0,00±0,00	0,00±0,00	0,00±0,00	7,67±0,58
Platanthera bifolia	LS	0,33±0,58	0,33±0,58	0,00±0,00	0,00±0,00	0,00±0,00	0,00±0,00	0,00±0,00	0,00±0,00	0,00±0,00	0,00±0,00
Poa angustifolia	ES	0,67±1,15	3,00±5,20	2,67±4,62	0,67±1,15	0,00±0,00	4,67±8,08	1,67±2,89	1,67±1,53	0,67±1,15	10,67±4,04
Polygala calcarea	ES	7,67±8,02	1,00±1,73	0,00±0,00	0,00±0,00	0,00±0,00	0,00±0,00	0,00±0,00	1,00±1,00	0,00±0,00	0,33±0,58
Polygala alpestris	ES	2,67±4,62	3,00±5,20	2,33±4,04	3,00±1,73	0,00±0,00	13,67±6,51	1,33±0,58	2,67±4,62	0,67±0,58	0,00±0,00
Polygala monspeliaca	ES	0,00±0,00	0,00±0,00	0,33±0,58	0,00±0,00	0,00±0,00	0,00±0,00	0,00±0,00	0,00±0,00	0,00±0,00	2,33±4,04
Potentilla neumanniana	IS	0,00±0,00	0,00±0,00	0,00±0,00	0,33±0,58	0,00±0,00	0,00±0,00	0,67±0,58	1,00±1,00	0,00±0,00	22,00±19,16
Prunus mahaleb	IS	0,00±0,00	0,00±0,00	0,00±0,00	0,00±0,00	0,00±0,00	0,67±1,15	0,00±0,00	0,00±0,00	0,00±0,00	0,00±0,00
Prunella hyssopifolia	IS	0,00±0,00	0,00±0,00	0,00±0,00	0,00±0,00	0,00±0,00	0,00±0,00	0,00±0,00	0,00±0,00	0,00±0,00	1,33±2,31
Prunella laciniata	IS	0,33±0,58	0,00±0,00	0,00±0,00	0,00±0,00	0,00±0,00	0,00±0,00	0,00±0,00	0,33±0,58	0,00±0,00	2,67±2,08
Prunella vulgaris	LS	0,33±0,58	0,00±0,00	0,00±0,00	0,00±0,00	0,00±0,00	0,00±0,00	0,00±0,00	0,00±0,00	0,00±0,00	0,00±0,00
Prunus spinosa	IS	0,67±1,15	0,00±0,00	0,67±1,15	4,67±3,21	0,67±1,15	6,00±5,57	15,00±9,85	0,00±0,00	5,33±9,24	44,33±24,34
Psoralea bituminosa	ES	8,00±4,58	0,67±1,15	44,00±25,71	22,00±4,58	4,00±1,73	0,00±0,00	2,00±2,00	15,67±4,04	0,33±0,58	8,00±0,00
Quercus coccifera	IS	0,00±0,00	0,00±0,00	0,00±0,00	0,00±0,00	0,00±0,00	0,00±0,00	0,00±0,00	0,67±0,58	5,67±5,51	0,00±0,00
Quercus ilex	IS	6,33±4,51	0,00±0,00	0,00±0,00	1,00±1,73	0,00±0,00	0,00±0,00	51,00±24,76	4,33±5,86	2,00±3,46	13,33±11,59
Ranunculus repens	LS	0,00±0,00	0,00±0,00	0,00±0,00	0,00±0,00	0,00±0,00	0,00±0,00	0,00±0,00	0,00±0,00	0,00±0,00	3,33±3,06
Reseda lutea	ES	0,00±0,00	0,00±0,00	0,33±0,58	0,00±0,00	0,00±0,00	0,00±0,00	0,00±0,00	0,00±0,00	0,00±0,00	0,00±0,00
Rhamnus alaternus	IS	0,00±0,00	0,00±0,00	0,00±0,00	0,00±0,00	0,00±0,00	0,00±0,00	0,00±0,00	0,00±0,00	12,67±16,86	0,00±0,00
Rhamnus saxatilis	IS	12,67±9,29	0,33±0,58	0,33±0,58	0,00±0,00	1,67±2,89	0,00±0,00	0,00±0,00	0,00±0,00	0,67±1,15	5,00±2,65
Rosa sp.	IS	9,33±6,03	0,00±0,00	6,67±4,16	15,33±7,77	2,00±1,73	1,00±1,73	30,67±4,73	6,67±3,51	1,67±1,53	8,00±4,58
Rubia peregrina	LS	29,33±9,02	16,33±9,29	112,33±36,56	92,00±12,29	97,33±11,06	262,00±206,73	14,67±5,03	98,00±41,76	18,67±3,21	22,33±6,81
Rubus sp.	IS	4,67±3,21	0,00±0,00	0,33±0,58	9,67±5,86	0,67±1,15	0,00±0,00	38,00±41,24	5,67±0,58	0,33±0,58	4,00±4,36
Salvia verbenaca	ES	0,00±0,00	0,00±0,00	0,00±0,00	0,00±0,00	0,00±0,00	0,00±0,00	0,00±0,00	0,00±0,00	0,00±0,00	0,33±0,58
Santolina chamaecyparissus	ES	0,33±0,58	0,67±0,58	0,00±0,00	0,67±1,15	0,00±0,00	0,00±0,00	0,00±0,00	0,33±0,58	0,00±0,00	5,00±7,81
Sanguisorba minor	ES	2,00±2,65	2,67±0,58	0,67±1,15	0,33±0,58	0,00±0,00	7,67±5,86	1,33±1,53	0,33±0,58	0,00±0,00	6,00±4,00
Saponaria ocymoides	LS	0,00±0,00	0,67±0,58	1,33±1,53	0,00±0,00	11,67±7,23	1,00±1,73	1,67±1,53	0,00±0,00	0,00±0,00	0,33±0,58
Scabiosa atropurpurea	ES	0,67±1,15	1,00±1,73	0,00±0,00	0,00±0,00	0,00±0,00	0,00±0,00	0,00±0,00	2,00±3,46	0,00±0,00	0,33±0,58
Scabiosa columbaria	ES	1,33±1,53	3,33±2,52	0,00±0,00	0,00±0,00	0,00±0,00	0,00±0,00	0,00±0,00	0,33±0,58	0,00±0,00	0,33±0,58
Scorzonera aristata	LS	3,00±5,20	3,33±5,77	0,33±0,58	2,00±3,46	0,00±0,00	1,00±1,73	3,00±5,20	3,33±4,93	0,00±0,00	1,33±1,15
Sedum album	ES	0,00±0,00	0,00±0,00	0,00±0,00	0,00±0,00	14,00±4,36	0,33±0,58	0,00±0,00	0,00±0,00	0,00±0,00	1,33±2,31
Sedum sediforme	ES	0,33±0,58	1,33±1,15	0,00±0,00	0,00±0,00	13,00±6,24	0,67±0,58	2,67±2,08	1,33±0,58	0,67±0,58	4,00±3,46
Sideritis hirsuta	ES	0,00±0,00	0,00±0,00	0,00±0,00	0,00±0,00	0,00±0,00	0,00±0,00	0,00±0,00	0,00±0,00	0,00±0,00	2,00±2,00
Silene vulgaris	ES	0,00±0,00	0,00±0,00	0,00±0,00	0,33±0,58	0,00±0,00	0,00±0,00	0,00±0,00	0,33±0,58	0,00±0,00	2,33±2,08
Stachys recta	IS	0,00±0,00	0,00±0,00	0,00±0,00	0,00±0,00	0,00±0,00	0,00±0,00	1,67±2,89	0,00±0,00	0,00±0,00	5,33±2,89
Staehelina dubia	ES	4,67±3,79	9,33±7,64	1,00±1,00	5,67±5,51	0,00±0,00	1,67±1,15	0,00±0,00	0,33±0,58	2,67±3,79	3,00±4,36
Stipa eriocaulis	ES	0,00±0,00	3,00±5,20	0,00±0,00	0,00±0,00	0,00±0,00	0,00±0,00	0,00±0,00	0,00±0,00	3,00±1,73	0,00±0,00
Tamus communis	LS	0,00±0,00	0,00±0,00	0,00±0,00	0,33±0,58	0,00±0,00	0,00±0,00	0,00±0,00	0,00±0,00	0,00±0,00	0,00±0,00
Tanacetum corymbosum	LS	1,00±1,00	0,67±0,58	6,33±2,52	1,67±1,53	0,00±0,00	0,33±0,58	0,67±0,58	0,00±0,00	2,33±1,53	2,00±1,73
Teucrium capitatum	ES	0,33±0,58	1,00±1,00	0,33±0,58	2,33±0,58	0,00±0,00	0,00±0,00	0,33±0,58	0,33±0,58	0,33±0,58	0,33±0,58
Teucrium chamaedrys	ES	25,33±8,74	22,67±16,20	18,33±10,60	50,33±20,13	4,67±0,58	6,67±8,96	13,33±7,64	25,33±12,58	25,33±2,89	67,00±19,92
Teucrium pyrenaicum	IS	0,00±0,00	1,67±2,08	2,33±0,58	36,67±20,60	15,67±14,64	4,00±4,00	0,00±0,00	0,67±1,15	22,67±10,50	0,00±0,00
Thalictrum alpinum	IS	0,67±1,15	0,67±1,15	13,33±3,06	20,67±7,37	12,67±7,37	11,67±15,95	14,00±4,58	0,00±0,00	46,67±7,51	0,00±0,00
Thalictrum tuberosum	LS	2,00±2,65	19,33±4,93	0,00±0,00	0,00±0,00	0,00±0,00	0,00±0,00	0,00±0,00	36,33±21,57	0,00±0,00	5,33±6,11
Thapsia villosa	ES	0,00±0,00	0,00±0,00	0,33±0,58	2,67±3,79	0,00±0,00	0,00±0,00	2,33±2,52	0,00±0,00	0,00±0,00	29,33±13,61
Thesium divaricatum	ES	2,00±2,00	3,33±2,08	1,67±1,15	2,67±3,06	0,00±0,00	8,67±13,32	0,00±0,00	0,67±1,15	0,33±0,58	5,33±3,79
Thymus fontqueri	ES	2,33±4,04	2,00±3,46	0,00±0,00	0,00±0,00	0,00±0,00	0,00±0,00	0,00±0,00	0,00±0,00	0,00±0,00	0,00±0,00
Thymus praecox	IS	4,33±5,77	7,00±6,56	0,00±0,00	0,00±0,00	0,00±0,00	0,00±0,00	0,00±0,00	0,33±0,58	0,00±0,00	0,33±0,58
Thymelaea pubescens	ES	0,33±0,58	0,67±0,58	0,00±0,00	0,00±0,00	0,00±0,00	0,00±0,00	0,00±0,00	0,00±0,00	0,00±0,00	0,00±0,00
Thymus vulgaris	ES	48,33±18,01	70,00±16,64	28,00±12,49	34,67±2,08	0,33±0,58	21,67±26,65	23,00±2,00	44,00±17,58	56,67±6,81	115,33±49,08
Trinia glauca	IS	0,00±0,00	2,00±1,00	0,00±0,00	0,00±0,00	0,67±1,15	0,00±0,00	0,00±0,00	0,00±0,00	2,00±1,73	0,00±0,00
Trifolium pratense	IS	0,00±0,00	0,00±0,00	0,00±0,00	0,00±0,00	1,33±2,31	0,00±0,00	0,00±0,00	0,00±0,00	0,00±0,00	0,67±1,15
Verbascum lychnitis	ES	0,00±0,00	0,00±0,00	0,00±0,00	0,00±0,00	0,00±0,00	0,00±0,00	0,00±0,00	0,00±0,00	0,00±0,00	1,00±1,73
Veronica orsiniana	ES	0,00±0,00	0,00±0,00	0,00±0,00	0,00±0,00	0,00±0,00	0,00±0,00	0,00±0,00	0,00±0,00	0,00±0,00	1,00±1,00
Viburnum lantana	IS	0,00±0,00	0,00±0,00	0,33±0,58	0,00±0,00	0,67±1,15	8,67±1,15	0,00±0,00	0,00±0,00	0,67±1,15	0,00±0,00
Vicia cracca	ES	0,00±0,00	0,00±0,00	0,00±0,00	0,00±0,00	0,00±0,00	0,00±0,00	0,00±0,00	0,33±0,58	0,00±0,00	5,67±8,96
Vicia lathyroides	ES	0,00±0,00	0,00±0,00	0,00±0,00	0,00±0,00	5,67±8,96	0,00±0,00	0,00±0,00	0,00±0,00	0,00±0,00	0,00±0,00
Vicia incana	ES	0,00±0,00	0,00±0,00	11,67±11,50	3,67±3,51	11,00±11,53	0,00±0,00	10,67±10,50	0,00±0,00	0,00±0,00	0,00±0,00
Vicia sativa	ES	0,00±0,00	0,00±0,00	0,00±0,00	0,00±0,00	0,00±0,00	0,00±0,00	0,00±0,00	0,67±1,15	0,00±0,00	13,00±13,00
Vicia sepium	LS	0,67±1,15	0,00±0,00	0,33±0,58	0,33±0,58	2,33±1,53	0,00±0,00	0,67±1,15	0,00±0,00	0,00±0,00	0,00±0,00
Viola alba	LS	7,67±5,51	3,33±2,52	14,33±6,43	5,33±3,06	2,00±1,00	1,33±2,31	2,33±2,31	10,00±8,19	0,33±0,58	5,00±4,36
Vulpia unilateralis	ES	0,00±0,00	0,00±0,00	0,00±0,00	0,00±0,00	0,00±0,00	0,00±0,00	0,00±0,00	0,00±0,00	0,00±0,00	0,33±0,58
Xeranthemum inapertum	ES	0,00±0,00	0,00±0,00	0,00±0,00	0,00±0,00	0,00±0,00	0,00±0,00	0,00±0,00	0,00±0,00	0,00±0,00	6,67±3,06
